# Supplementary material for: Community Stakeholders’ Perceptions on Barriers and Facilitators to Food Security of Families with Children under Three Years before and during COVID-19
Source: Int J Environ Res Public Health. 2022 Aug 26;19(17):10642. doi: 10.3390/ijerph191710642 (PMC9518144; doi:10.3390/ijerph191710642)
Supplement: Supplementary file 1 [file ijerph-19-10642-s001.zip]

Archive with 1 entries (1 files):
- ijerph-1812058-supplementary.pdf
